# Supplementary material for: Consensus clustering and development of a risk signature based on trajectory differential genes of cancer-associated fibroblast subpopulations in colorectal cancer
Source: J Cancer Res Clin Oncol. 2024 Aug 9;150(8):388. doi: 10.1007/s00432-024-05906-z (PMC11315798; doi:10.1007/s00432-024-05906-z)
Supplement: Supplementary file 2 — Supplementary file2 (XLSX 72 KB) [file 432_2024_5906_MOESM2_ESM.xlsx]

## Sheet: Supplementary Table 1
Supplementary Table 1. Detailed information on TCGA and GEO datasets
Dataset number	Tumor group	Normal group	Overall survival	Age	Male	Female	T	M	N0	Stage
TCGA-CRC	651	50	571	630	335	294	627	556	626	609
GSE17538	244	0	232	232	122	110	0	0	0	232
GSE39582	586	0	573	585	263	322	559	560	551	541
GSE29621	65	0	65	0	40	25	64	64	64	64

## Sheet: Supplementary Table 2
Supplementary Table 2. Differential genes with prognostic effects in CAF subpopulation trajectory differentiation.
id	HR	HR.95L	HR.95H	pvalue
AGRN	1.01903	1.00674	1.03148	0.00233209
GABRD	1.59813	1.20217	2.12451	0.0012488
MEGF6	1.06745	1.01777	1.11955	0.00726568
HSPB7	1.04646	1.02191	1.0716	0.00017734
LUZP1	0.886007	0.814643	0.963623	0.00473072
KHDRBS1	0.986805	0.974169	0.999606	0.0433985
FHL3	1.03607	1.0038	1.06938	0.0281578
HEYL	1.09667	1.04032	1.15608	0.000607002
ZYG11B	0.867364	0.759763	0.990203	0.0352352
NEXN	1.06224	1.01166	1.11535	0.0152741
LINC01140	17.2964	1.30976	228.411	0.0303949
SLC25A24	0.945849	0.910271	0.982817	0.00442751
SORT1	0.961483	0.931059	0.992901	0.0166562
GSTM1	1.08066	1.01862	1.14647	0.0101173
SRGAP2B	5.76337	1.07938	30.7737	0.0404291
CADM3	1.73483	1.33157	2.26022	4.47535e-05
OLFML2B	1.0178	1.00052	1.03539	0.0434815
PRELP	1.02469	1.00361	1.0462	0.0214511
ATP2B4	1.0246	1.0006	1.04919	0.044492
TRAF5	1.04218	1.01132	1.07398	0.00706139
EPHX1	1.00763	1.00043	1.01489	0.037872
RYR2	1.88273	1.30319	2.71999	0.000749693
TRIB2	1.02838	1.00823	1.04893	0.00556995
OSR1	1.52981	1.174	1.99344	0.00164561
NRXN1	7.4556	1.87048	29.7175	0.0044058
KIAA1841	0.682433	0.522559	0.891219	0.00502247
RTKN	1.03335	1.00293	1.06469	0.0314084
IGKV3-11	1.00061	1.00015	1.00108	0.010049
MAL	1.319	1.02114	1.70374	0.0339932
ADRA2B	2.01481	1.21939	3.32909	0.00625506
NIFK-AS1	1.96407	1.09239	3.53133	0.024122
TNS1	1.02146	1.00567	1.03749	0.00755609
SPEG	1.26228	1.03949	1.53282	0.0187271
CHPF	1.00487	1.0003	1.00946	0.0366652
KCNE4	1.14623	1.03956	1.26386	0.00617582
EFHD1	1.16744	1.04597	1.30302	0.00574843
LMCD1	1.09926	1.01084	1.19543	0.0269789
SLC6A1	3.20189	1.12464	9.11591	0.0292576
SUSD5	1.62739	1.22715	2.15818	0.000721731
CTNNB1	0.987725	0.978021	0.997526	0.0142158
WNT5A	0.918198	0.854033	0.987183	0.0209457
FAM107A	1.23419	1.00116	1.52145	0.0487443
UBA3	0.945389	0.902505	0.99031	0.0177369
TMEM45A	1.11895	1.00006	1.25198	0.0498782
PHLDB2	1.15419	1.01871	1.30769	0.024389
BOC	1.15815	1.02182	1.31267	0.0215779
IGSF11	3.00703	1.46132	6.18768	0.00278706
SEMA5B	3.77621	1.39022	10.2572	0.00915582
ADCY5	1.21282	1.04669	1.40532	0.0102558
KLF15	1.25414	1.05121	1.49624	0.0119177
COPG1	1.01086	1.00019	1.02164	0.0460432
PLXND1	1.02194	1.00029	1.04406	0.0469376
TMEM108	8.60335	1.27448	58.0767	0.0271818
RAB6B	1.22532	1.03558	1.44983	0.0179179
PCOLCE2	1.10614	1.03317	1.18426	0.0037646
AGTR1	1.29976	1.08274	1.56028	0.00491144
PFN2	1.01601	1.00228	1.02992	0.0220918
APOD	1.00783	1.00209	1.01361	0.00741312
NSD2	0.914071	0.842567	0.991643	0.0306269
STX18	0.887718	0.808441	0.97477	0.0125834
CRMP1	1.09526	1.03455	1.15953	0.00176475
TMEM165	0.950894	0.916495	0.986585	0.00739774
G3BP2	0.948802	0.910435	0.988786	0.0125792
SPP1	1.00108	1.00012	1.00204	0.0272492
GPRIN3	0.897928	0.811636	0.993394	0.0367495
ADH1B	1.02111	1.00076	1.04188	0.0419115
ENPEP	1.28646	1.01913	1.62393	0.0340605
ANK2	1.5871	1.02905	2.44778	0.0366623
SYNPO2	1.02706	1.00458	1.05004	0.0180685
USP53	0.881262	0.804819	0.964966	0.00632812
PCDH18	0.884397	0.793743	0.985404	0.0259843
NAA15	0.929007	0.868609	0.993604	0.0317906
SFRP2	1.00212	1.0004	1.00384	0.0156172
LRAT	3.93577	1.15969	13.3572	0.0279775
HAND2-AS1	2.98039	1.06508	8.33997	0.037521
C7	1.04136	1.00833	1.07547	0.0137159
CENPK	0.889786	0.799946	0.989715	0.0315286
HEXB	0.979386	0.964073	0.994942	0.00957992
F2RL2	0.865731	0.773592	0.968844	0.0120305
RIOK2	0.884088	0.786908	0.993269	0.0381122
MAN2A1	0.929583	0.868156	0.995356	0.0363113
AC034236.2	1.54861	1.00193	2.39358	0.0489942
P4HA2	1.03992	1.00073	1.08065	0.045814
SEC24A	0.927018	0.860059	0.99919	0.0475744
DDX46	0.919965	0.863935	0.979628	0.00926906
UBE2D2	0.961486	0.937639	0.985939	0.00217622
CD14	1.0052	1.0004	1.01003	0.0338356
ARHGAP26	0.853968	0.760186	0.95932	0.00782133
PPP2R2B	10.8563	1.50361	78.3837	0.0180619
GPX3	1.01216	1.00632	1.01804	4.30617e-05
CNOT8	0.968147	0.937355	0.999951	0.0496533
MAT2B	0.958869	0.928661	0.990059	0.0101194
PDLIM7	1.02142	1.00413	1.03901	0.0149571
CANX	0.993937	0.989711	0.998181	0.00515227
FOXC1	1.07743	1.02788	1.12936	0.00190333
GABBR1	1.079	1.00486	1.15861	0.0363156
HSPA1A	1.00751	1.00175	1.01329	0.0104989
EGFL8	2.34713	1.16182	4.74174	0.0174068
PI16	1.0427	1.00063	1.08654	0.0465917
RCAN2	1.08863	1.00798	1.17574	0.0305996
ADGRB3	6.10756	1.07231	34.7867	0.0414878
FYN	1.05446	1.00229	1.10935	0.0405305
TPD52L1	1.09362	1.02497	1.16687	0.00682159
HEY2	1.10905	1.04661	1.17521	0.000463357
LAMA2	1.14399	1.05915	1.23562	0.000622034
TCF21	0.687697	0.476436	0.992634	0.0455603
EZR	1.00263	1.00005	1.00521	0.045331
IGFBP3	1.00432	1.00161	1.00704	0.00176003
HSPB1	1.00104	1.00032	1.00175	0.00439035
CD36	1.05126	1.01209	1.09195	0.00988244
SEMA3E	1.72581	1.21272	2.456	0.0024349
TRIP6	1.01023	1.00267	1.01785	0.00792684
CAV2	1.04159	1.01854	1.06517	0.000358743
CAV1	1.01064	1.00375	1.01757	0.00242132
PTPRZ1	1.65958	1.29027	2.13461	8.00273e-05
VEGFD	1.29012	1.0804	1.54055	0.0048875
SRPX	1.02059	1.00054	1.04105	0.0440852
SYP	1.09412	1.01821	1.17569	0.0142094
ZMAT1	1.20094	1.00709	1.43212	0.0414921
BGN	1.00135	1.00033	1.00238	0.00957578
ARHGAP4	1.03198	1.01636	1.04784	5.20693e-05
FLNA	1.00252	1.00032	1.00473	0.0248359
AGPAT5	0.951957	0.915715	0.989633	0.0129115
LZTS1	1.1486	1.02556	1.2864	0.0165499
CLU	1.00715	1.00271	1.01161	0.00158715
SCARA3	1.06618	1.01243	1.12277	0.0151709
SFRP1	1.06519	1.00349	1.13069	0.0380464
XKR4	82.9333	1.1064	6216.47	0.0448699
IL7	0.865298	0.749587	0.99887	0.0482231
FABP4	1.0054	1.00216	1.00866	0.00109067
GEM	1.02098	1.00128	1.04107	0.0367601
OSR2	1.09306	1.01969	1.17171	0.0120739
CTHRC1	1.00668	1.00022	1.01317	0.0425352
PLEC	1.01023	1.00337	1.01713	0.0034026
TPM2	1.00293	1.00067	1.00519	0.0109643
S1PR3	1.32174	1.1303	1.54561	0.000475469
GSN	1.00798	1.00223	1.01375	0.00642918
RABGAP1	1.06163	1.00486	1.1216	0.0329251
FAM102A	1.04328	1.01837	1.06881	0.000591452
GOLGA2	1.05099	1.00891	1.09483	0.0170591
PTGES	1.00951	1.00193	1.01715	0.0138108
HMCN2	1.27658	1.06065	1.53645	0.00979947
NOXA1	1.0317	1.01624	1.04738	5.05556e-05
IRF7	1.02385	1.00699	1.041	0.00539903
SCT	1.02873	1.01035	1.04744	0.00207212
MOB2	1.05438	1.00019	1.11151	0.0491629
CDKN1C	1.03273	1.0017	1.06473	0.0385523
ARHGAP1	1.02819	1.00537	1.05153	0.0152089
SERPING1	1.00971	1.00331	1.01614	0.00289231
RASGRP2	1.30661	1.1178	1.52731	0.000783693
EHD1	1.04458	1.01182	1.0784	0.00729653
LTBP3	1.03484	1.0075	1.06291	0.012165
CCS	1.03136	1.00351	1.05998	0.0270508
ANO1	1.0299	1.00779	1.05249	0.00779066
ARHGEF17	1.11997	1.03782	1.20863	0.00355499
LAYN	1.12122	1.01938	1.23322	0.0185148
CRYAB	1.0437	1.01411	1.07415	0.00355913
HSPA8	0.998062	0.996566	0.999559	0.0111905
ESAM	1.04523	1.01294	1.07855	0.00572957
CDON	1.68764	1.05607	2.69691	0.0286649
FAM118B	0.937409	0.883118	0.995037	0.0337196
LINC00702	3.04332	1.7028	5.43914	0.000172259
AKR1C1	1.1334	1.02836	1.24916	0.0116153
RBM17	1.06976	1.01915	1.12287	0.00638522
RHOBTB1	0.907235	0.829995	0.991664	0.0320048
SPOCK2	1.04405	1.00696	1.08251	0.0195077
MYOZ1	2.56855	1.01369	6.50836	0.0467424
RPS24	1.00203	1.00024	1.00382	0.0263355
PLAC9	1.13282	1.0218	1.25589	0.0177954
LDB3	1.30693	1.05374	1.62096	0.0148334
MYOF	1.01837	1.00301	1.03396	0.0189244
TBC1D12	0.810838	0.660191	0.99586	0.0455519
KAZALD1	1.15238	1.05678	1.25664	0.00132894
SORCS1	2.38755	1.01246	5.63023	0.0467829
HTRA1	1.00456	1.0006	1.00853	0.0238748
CACNA1C	1.15116	1.02256	1.29593	0.0198522
CHD4	1.16681	1.05314	1.29276	0.00317709
PTMS	1.00209	1.00043	1.00376	0.013613
C1RL	1.09359	1.03653	1.15379	0.00106648
MGP	1.00639	1.00093	1.01188	0.0218058
EPS8	0.963638	0.935133	0.993013	0.0156223
KCNJ8	1.18057	1.06494	1.30874	0.00159696
ABCC9	1.38904	1.0504	1.83684	0.0211732
LMBR1L	1.17073	1.05553	1.2985	0.00285918
TUBA1C	0.971717	0.953916	0.989849	0.00235359
IGFBP6	1.00731	1.00223	1.01242	0.00472381
ZNF385A	1.04377	1.01595	1.07234	0.00188293
ITGA7	1.06109	1.0182	1.10578	0.00484713
TAC3	1.30305	1.12372	1.511	0.000458259
KCNMB4	1.0767	1.00237	1.15653	0.0428786
CSRP2	1.39338	1.17286	1.65536	0.000160735
OTOGL	12.6955	2.77958	57.9858	0.00104147
IGF1	2.56608	1.48338	4.43902	0.000751237
PXN	1.05968	1.01085	1.11087	0.0160284
FLT1	1.09482	1.00239	1.19577	0.044102
LHFPL6	1.06799	1.02107	1.11707	0.00411194
CAB39L	1.02147	1.00048	1.0429	0.0449757
F10	1.02814	1.00088	1.05614	0.0429361
RNASE1	1.00221	1.00036	1.00407	0.0192996
MMP14	1.00283	1.00044	1.00523	0.020488
NOVA1	2.52609	1.30785	4.87913	0.0057973
FRMD6-AS1	4.62263	1.1107	19.2389	0.0353544
PLEKHG3	1.09357	1.00935	1.18483	0.0287026
ACTN1	1.01575	1.00183	1.02987	0.0264632
PGF	1.06528	1.00073	1.134	0.0473981
BATF	1.02408	1.00499	1.04354	0.0131868
TGFB3	1.07984	1.03224	1.12964	0.000839007
FBLN5	1.07138	1.01781	1.12777	0.00842247
SERPINA5	1.09569	1.03521	1.15969	0.00160626
INF2	1.02526	1.003	1.04801	0.0259215
ATP10A	1.66086	1.02197	2.69914	0.0405901
GNB5	1.51067	1.05811	2.1568	0.0231542
OAZ2	1.14215	1.04668	1.24633	0.00284135
RBPMS2	1.05375	1.00771	1.10188	0.0216148
CILP	1.04978	1.002	1.09983	0.0409593
PKM	1.00279	1.00083	1.00476	0.00524376
LINGO1	1.08874	1.01516	1.16764	0.0172397
IL16	1.28712	1.02618	1.61443	0.0290002
HAPLN3	1.03161	1.00274	1.06131	0.0316489
SEMA4B	1.01548	1.00121	1.02995	0.0333828
RGS11	1.22654	1.01232	1.48608	0.0370653
EMP2	0.958709	0.932548	0.985603	0.00281479
GPRC5B	1.17942	1.06505	1.30608	0.00151963
MT2A	1.0013	1	1.00259	0.049542
KIFC3	1.13246	1.0251	1.25105	0.0143689
NOL3	1.06837	1.02867	1.10959	0.000618454
SERPINF1	1.0081	1.00103	1.01522	0.0245965
ASPA	4.29617	1.29108	14.2959	0.0174799
AC016876.1	1.09603	1.04659	1.1478	9.86377e-05
ARHGAP44	0.846807	0.725381	0.988558	0.0352314
MPRIP	1.07544	1.00783	1.14758	0.0281376
CPD	0.964264	0.931594	0.99808	0.0385227
CCL11	0.95593	0.920333	0.992902	0.0199203
DHRS11	0.959553	0.922028	0.998605	0.0425046
CAVIN1	1.00593	1.00129	1.01058	0.012188
PSME3	0.978045	0.959711	0.996729	0.021488
VAT1	1.00815	1.0001	1.01626	0.0472703
EFTUD2	0.944461	0.901396	0.989584	0.016408
NGFR	1.15788	1.0764	1.24552	8.2336e-05
LRRC59	0.984085	0.973375	0.994912	0.00405893
STXBP4	0.366118	0.143085	0.936805	0.036069
TRIM37	0.901088	0.81782	0.992834	0.0352609
CLTC	0.978407	0.961806	0.995294	0.0124093
ABCA8	1.62269	1.08438	2.42823	0.0185797
ABCA9	2.72656	1.17527	6.32545	0.019486
SSTR2	1.40656	1.09883	1.80047	0.00676628
SMIM5	1.42204	1.13201	1.78638	0.00248313
SRSF2	0.985125	0.972229	0.998191	0.0257996
MYOM1	1.4285	1.13678	1.79508	0.00221385
GRP	1.08162	1.01783	1.14942	0.0114124
PMAIP1	1.01665	1.00545	1.02799	0.00349577
CDH19	3.22788	1.53717	6.77822	0.00196278
PRNP	1.01031	1.00175	1.01894	0.0180935
LAMP5	1.08789	1.02487	1.15479	0.00566344
PCSK2	1.24951	1.0526	1.48326	0.0108996
CST2	1.02632	1.00175	1.05149	0.0356252
COX4I2	1.27997	1.11809	1.46529	0.00034641
FOXS1	1.16815	1.05017	1.29939	0.00422131
TGM2	1.00867	1.00284	1.01452	0.00348597
TOX2	1.17368	1.01142	1.36196	0.0349005
JPH2	1.15485	1.04331	1.27832	0.00546746
PSMA7	0.997821	0.995931	0.999714	0.0240837
FSTL3	1.02647	1.01106	1.04212	0.000712098
GAMT	1.05185	1.01376	1.09137	0.00722537
GADD45B	1.02963	1.01001	1.04962	0.0029251
C3	1.00207	1.00031	1.00383	0.0209339
ISYNA1	1.01382	1.00527	1.02245	0.00149939
PBX4	1.16278	1.03729	1.30344	0.00964357
PLEKHG2	1.12276	1.00937	1.24889	0.0330288
CIC	1.06553	1.00139	1.13378	0.0451013
CADM4	1.06052	1.009	1.11467	0.020738
BCAM	1.01704	1.00414	1.03011	0.00949261
APOE	1.00246	1.00062	1.00431	0.00876386
PPP1R15A	1.00889	1.0012	1.01664	0.0234655
CD37	1.07873	1.02799	1.13196	0.00204766
DDT	1.35615e-18	6.28511e-36	0.292619	0.0433513
TPST2	1.07646	1.01095	1.14622	0.0214518
ZBED4	0.912424	0.837022	0.994617	0.0372868
SIK1B	1.15055	1.03015	1.28501	0.0128931
ETS2	0.995005	0.991566	0.998457	0.0045998
PTTG1IP	1.00873	1.00231	1.0152	0.00767005
COL6A1	1.00247	1.00045	1.0045	0.0163134

## Sheet: Supplementary Table 3
Supplementary Table 3. Characteristic genes of C1 and C2.
Characteristic genes of C1	Characteristic genes of C2
RPL13	DUSP1
FNDC10	AMN
RPL36	BHLHE41
SLC46A3	SPHK1
ANAPC11	SHISA3
HMGA1	TMEM97
NUDT14	FOXO1
RPS15	ADAMTS12
PSAT1	HSPB7
CPLX1	RAI2
TST	COL27A1
IFITM1	TUBB2B
CENPM	CKS2
SAPCD2	SH3BGRL
SLC52A2	EPHX2
PPP1R35	EPHX4
HGH1	APOLD1
SFTA2	PROM2
ZNF655	KIFC2
PLP2	PLIN1
DST	TP53INP2
RPS21	PI16
BMP4	MMRN2
LSM7	F2R
FOXM1	SBK1
MELTF	VCAM1
AHCY	DSG3
PCNA	MAGEH1
FBXL6	GGT6
FDXR	GYPC
RCOR2	C1QTNF3
LRFN4	SYT11
NTHL1	FCHO1
TRPM2	FOXA1
SHMT2	SLC16A1
ADRM1	PRRX1
EIF4EBP1	CEACAM7
ATP11A	GIPC2
ETHE1	CENPW
GBP3	TMEM45B
NXT1	RHPN1
PDRG1	EFNA2
ATP8A1	CTHRC1
GADD45GIP1	BAMBI
LPP	S100P
RPL18	LCN2
CDC25B	NAT14
BOP1	APOBEC3C
KRT8	SEZ6L2
UBE2S	AKAP7
RPS6	LEF1
EPOP	C1QTNF1
KRTCAP3	TUBB6
EXOSC4	SLC38A5
NT5DC2	MSRB3
CDC20	ABCC3
OGT	MEGF6
SOX12	COL8A1
DHCR7	LPCAT2
CD320	KLF9
ATP6V0C	ARMCX1
SPINK5	SBSPON
ENO1	PLAU
ALDOC	SYNPO2
RAB5IF	NNMT
PACSIN3	KIF26B
GAPDH	PTGS1
ACAA2	ADAMTS4
CYP2S1	RHBDL1
DNTTIP1	NMU
NANOS3	FBLN5
GJB3	A2M
RPS5	HRCT1
ACADS	MME
RPS19	JCAD
CRAT	COL7A1
RAC3	MYLK
NCR3LG1	SP5
BIRC5	FRZB
ARGLU1	EDNRA
KRT19	CRABP2
RPL35	SRMS
CDT1	GRP
IRS2	SCG2
HES6	TCEAL3
TIMM10	WNT5A
RPS16	TPM1
NPM3	NEO1
ECH1	TBX3
CDC45	STC2
HPDL	MYO7B
ABHD2	TMEM158
C4orf48	CST2
CAPG	ADH1B
HSD17B10	LPAR1
ID3	FAM3D
TNFRSF12A	HK2
CDC42EP5	BEX4
THEM6	S1PR1
IFITM3	ACKR1
LGALS9	HHLA2
RHOD	EDIL3
PYCR1	COL11A1
LDHB	SLC40A1
CDC42EP1	PLPP4
SERPINF2	CERK
REEP6	PODN
GCAT	SELENOP
MFSD4A	PLS3
PHLDA2	ITGA11
CITED4	COL5A1
YDJC	STAP2
PROCR	PCSK1N
EXOSC5	CXCL3
F12	EPB41L2
RPLP0	FSTL3
DUSP2	KRT17
PAXX	FGFR1
RECQL4	OLFML2B
VWA1	CCNO
GPCPD1	CCL20
HSPBP1	RGCC
PYCR3	FBLN2
RPL18A	LAMA2
E2F1	RDX
EBP	TSC22D3
CCNB1	HTRA3
NME1	NOTCH3
CCDC85B	GRIN2D
HAGHL	KCNE3
MYBL2	HGD
METTL26	RNF186
SLC43A1	FADS2
GSTP1	COMP
EIF6	VIM
SCRIB	HELZ2
JAG2	COX7A1
APOBEC3B	ADAMTS2
SLC16A4	PDE3A
SSTR5	INHBA
CLTB	FBXO2
C19orf48	HKDC1
RNF208	EMP1
SLC7A5	TMPRSS2
NME4	MMP7
DPP7	SLC9A3
PSMA7	PLEK2
FXYD5	S100A3
DDX39B	SLC27A2
CDC6	MYL9
RPL28	CYP27A1
MRPS26	TFRC
TK1	CHAC1
SPNS2	TNFSF12
C19orf33	MDFIC
MRPS34	PMP22
C1QBP	S100A14
DDT	NEXN
MFSD3	MATN3
RPS18	CNN1
HES4	VCAN
C20orf27	ADAM12
TMEM160	TACR2
PAFAH1B3	PDZRN3
FASN	IBSP
PCSK9	VIP
TOMM34	MSX1
TMEM54	RBP5
ARFGEF3	HSPB6
MYC	IRAK2
SYTL2	CNTFR
SFN	METTL7A
B4GALNT4	SCNN1B
ADCK5	TIMP2
MACC1	ACTA2
TRIP6	INSIG1
DDIT4	FNBP1
KRT18	GNAI1
C2orf88	NECTIN3
SNRPB	TMEM47
CBX2	LYVE1
S100A11	PDE5A
APRT	CDH3
NSMF	CLIC6
RPL8	MYEOV
LAGE3	MMP14
PITX1	CTSO
MIF	BHLHE40
SYNGR2	SSC5D
	STMN3
	MYH11
	CLIP3
	FBXO32
	CACNG4
	ASPHD1
	COL18A1
	TMEM238L
	CLDN2
	CACNA1H
	MRGPRF
	RSPO3
	CYGB
	ZG16B
	IFITM2
	GLIPR2
	LIMS2
	C1orf115
	EPHA2
	CWH43
	ESM1
	SYNM
	IGFBP6
	COL3A1
	LTBP4
	KRT6B
	IGFBP7
	SLCO2A1
	SPON1
	MYO1A
	C8G
	GREM2
	AKAP12
	DES
	ZCCHC24
	ADRA2A
	LDOC1
	NUPR1
	IL1R1
	CPXM1
	SKAP1
	MAOA
	LMOD1
	OTC
	TMEM52
	CRYAB
	PDK4
	MDFI
	TSPAN7
	ATP2B4
	PDGFRA
	MACROD1
	PRELP
	PCLAF
	CENPU
	PAQR5
	CRABP1
	LYPD3
	KCNS3
	OGN
	PLCD3
	CHRDL1
	CHST15
	VGF
	CMBL
	PDLIM3
	FOSB
	OLR1
	WWTR1
	FOXF2
	GPRIN2
	NR3C1
	SLC9A3R1
	NAT2
	CLDN5
	PRUNE2
	ANGPTL1
	CCDC88B
	PBK
	SRPX
	THBS4
	TSPAN2
	THBS2
	CCL11
	AKR1C3
	MAN1A1
	STXBP1
	SMKR1
	COL5A2
	METTL7B
	TPSB2
	ANKRD22
	KLF2
	TGFB1I1
	CHST4
	TXNIP
	IGFL2
	TNS4
	SCARA3
	EVA1A
	CEACAM6
	CHCHD10
	IL18
	CPE
	NEDD9
	FUT3
	PRSS22
	CKMT1B
	CDKN2A
	EMILIN1
	ACHE
	PF4
	AKR7A3
	PLN
	HOXB8
	LACTB2
	FHL1
	SFRP1
	DDIT3
	SLC22A18AS
	CELSR1
	TM4SF1
	NDN
	CLEC11A
	FGFBP1
	GPT
	FABP4
	CDIP1
	FLNC
	RRAS2
	LOX
	ZDHHC2
	XDH
	CAV1
	PTK7
	CFH
	TNS1
	EPHB3
	FXYD3
	KLK8
	DCN
	NDUFA4L2
	TSPAN18
	RGS2
	AKR1B1
	RORC
	SLC44A4
	GSTM3
	APOD
	CDHR2
	GINS1
	PARVB
	PRSS2
	CTSF
	KIT
	COL12A1
	COL14A1
	TAGLN
	AKR1B10
	MXRA5
	PAQR8
	COL1A1
	APLN
	CLEC14A
	MSMO1
	PPP1R14A
	AXL
	C1S
	DPT
	F2RL2
	SPP1
	PTPRU
	BTNL3
	CAVIN1
	ANKRD40CL
	DUOXA2
	RCN3
	SRPX2
	ALPK3
	FAXDC2
	CLIC3
	NNAT
	SLC6A20
	COLEC12
	ANO1
	SNCG
	MKI67
	C3
	CCL28
	C1R
	ADAMTSL2
	KLK6
	TSPAN8
	NDNF
	GPX3
	FADS1
	PLAT
	FAP
	C6orf15
	TNFRSF11B
	CEACAM1
	PLOD2
	COL4A1
	ACSL4
	CYP4F12
	FBLN1
	SEMA3B
	CILP
	NRARP
	CALB2
	GAS7
	TCEA3
	TPSAB1
	XK
	IL3RA
	SORBS1
	ABCA1
	SNRPN
	IGFBP3
	RBPMS2
	TCIM
	TNNI3
	PNMA1
	PLIN4
	FXYD6
	ADH6
	SLIT3
	SGCE
	GJB4
	SPARCL1
	KCTD12
	CXCL2
	SLC51B
	THY1
	RGS16
	PHGR1
	PALLD
	FAM50B
	TMEM171
	LGALS3
	LAMC2
	SMIM3
	STRA6
	RNF39
	COL5A3
	AOC3
	GNG11
	CLEC3B
	BGN
	CLRN3
	DIO2
	PDZK1IP1
	CA9
	ALKAL1
	P3H2
	KANK2
	TUBA1A
	STC1
	SELENBP1
	PDPN
	BCL2L15
	SMPDL3B
	PTGIS
	TPM2
	SLC12A2
	ABO
	CST1
	CASQ2
	CCDC80
	MUC13
	HSPA2
	ZEB1
	MROH6
	CLMP
	SEMA3F
	LIX1L
	BOK
	UCHL1
	PLEKHG4
	PODXL
	NUDT12
	CHGB
	TNFAIP6
	ANOS1
	BIK
	L1CAM
	UNC5B
	CPQ
	MAPK15
	AHNAK
	C11orf86
	SHISA2
	SLC2A1
	FKBP10
	SERPINE1
	GMPR
	NGFR
	PGM5
	GPT2
	ME1
	PMEPA1
	ODAM
	CKMT1A
	CDKN2B
	GDPD3
	TACSTD2
	DSC3
	OLFML3
	PPP1R12B
	CYP4X1
	MFAP5
	RARRES2
	ACTG2
	CLU
	TWIST1
	KLHDC8B
	ARRDC4
	NQO1
	POSTN
	FERMT2
	KRT80
	COL1A2
	CTSG
	IL17RB
	LRRC15
	STMN2
	FOXF1
	ADIPOQ
	CAVIN2
	ADTRP
	CD36
	HR
	C1QTNF12
	HAND1
	SERPING1
	RAB15
	PGGHG
	MSX2
	TGFBR3
	SULT1C2
	EEF1A2
	IER3
	CHPF
	C2CD4B
	CALD1
	CDH11
	EFEMP1
	SFRP4
	CPNE7
	SFRP2
	GSN
	TNFSF11
	AQP1
	AMH
	CCNI2
	INHBB
	PCDHGC3
	MGP
	LGALS4
	TUBAL3
	SERPINE2
	ADAMTS1
	DPYSL3
	MISP
	HSPB8
	PHLDA1
	ATP8B2
	PTGDS
	AGRN
	EMP3
	CBX6
	DDR2
	SYNPO
	HSPA1A
	ZC3H12A
	TJP3
	FLNA
	MMP11
	NTN4
	PER1
	CAPN5
	TIMP1
	ELOVL5
	HOXB6
	PKP1
	SULF1
	PPBP
	SMOX
	STOM
	MANEAL
	GSDMA
	COL10A1
	MAT1A
	ERICH2
	IL11
	PSMG1
	PDGFRB
	SPARC
	MAP1B
	MFAP2
	MFAP4
	UGT1A10
	ECI2
	MAOB
	EYA2
	ARL14
	C15orf48
	ARHGEF25
	TBC1D9
	CXCL12
	CPXM2
	SEMA6A
	GPA33
	MAF
	TRIM31
	GOLT1A
	AMOTL1
	KCNMB1
	EPHB2
	LOXL2
	CCL21
	SPON2
	PECAM1
	F13A1
	ITPKA
	CASP5
	C7
	MAB21L2
	WNT2
	EPHA1
	CYBRD1
	CES1
	EHD2
	PALM

## Sheet: Supplementary Table 4
Supplementary Table 4. C2 characteristic genes with prognostic roles.
id	HR	HR.95L	HR.95H	pvalue
SPHK1	1.03405	1.0041	1.06489	0.0255765
HSPB7	1.04646	1.02191	1.0716	0.00017734
EPHX4	0.90742	0.846914	0.972247	0.00579125
PLIN1	1.03209	1.01229	1.05227	0.00139067
PI16	1.0427	1.00063	1.08654	0.0465917
GIPC2	0.952741	0.917047	0.989824	0.0129567
RHPN1	1.02756	1.0023	1.05345	0.0322861
CTHRC1	1.00668	1.00022	1.01317	0.0425352
S100P	0.999455	0.999	0.99991	0.018795
APOBEC3C	1.02188	1.00824	1.03572	0.00160179
SEZ6L2	1.02228	1.00952	1.03521	0.000584437
MEGF6	1.06745	1.01777	1.11955	0.00726568
SYNPO2	1.02706	1.00458	1.05004	0.0180685
FBLN5	1.07138	1.01781	1.12777	0.00842247
GRP	1.08162	1.01783	1.14942	0.0114124
SCG2	1.07851	1.0313	1.12788	0.000934501
WNT5A	0.918198	0.854033	0.987183	0.0209457
NEO1	0.975509	0.952427	0.999151	0.0424089
CST2	1.02632	1.00175	1.05149	0.0356252
ADH1B	1.02111	1.00076	1.04188	0.0419115
EPB41L2	0.980071	0.964504	0.995889	0.0137301
FSTL3	1.02647	1.01106	1.04212	0.000712098
OLFML2B	1.0178	1.00052	1.03539	0.0434815
RGCC	1.00831	1.00114	1.01553	0.0230388
LAMA2	1.14399	1.05915	1.23562	0.000622034
MDFIC	1.0965	1.03136	1.16576	0.0031978
NEXN	1.06224	1.01166	1.11535	0.0152741
VIP	1.03666	1.00248	1.072	0.0352956
FNBP1	1.05669	1.00724	1.10857	0.0241439
MMP14	1.00283	1.00044	1.00523	0.020488
CLIP3	1.05523	1.0038	1.1093	0.0349768
ASPHD1	1.04059	1.01229	1.06968	0.00467852
IGFBP6	1.00731	1.00223	1.01242	0.00472381
C8G	1.0243	1.00901	1.03981	0.0017485
DES	1.0007	1.00006	1.00134	0.0309473
LDOC1	1.19729	1.01483	1.41256	0.032807
CRYAB	1.0437	1.01411	1.07415	0.00355913
ATP2B4	1.0246	1.0006	1.04919	0.044492
PRELP	1.02469	1.00361	1.0462	0.0214511
CHST15	1.07176	1.01289	1.13405	0.016203
VGF	1.00869	1.00057	1.01687	0.0357954
WWTR1	1.0608	1.01922	1.10409	0.00381971
NAT2	0.920631	0.871442	0.972595	0.00315902
PBK	0.971529	0.948407	0.995215	0.018759
SRPX	1.02059	1.00054	1.04105	0.0440852
CCL11	0.95593	0.920333	0.992902	0.0199203
IGFL2	1.03836	1.00907	1.0685	0.00991416
SCARA3	1.06618	1.01243	1.12277	0.0151709
CDKN2A	1.02742	1.00249	1.05297	0.0309244
FHL1	1.02285	1.00469	1.04134	0.013422
SFRP1	1.06519	1.00349	1.13069	0.0380464
DDIT3	1.02346	1.00294	1.04439	0.0248288
FABP4	1.0054	1.00216	1.00866	0.00109067
FLNC	1.01982	1.00782	1.03196	0.001154
ZDHHC2	0.926139	0.868103	0.988056	0.0201326
CAV1	1.01064	1.00375	1.01757	0.00242132
TNS1	1.02146	1.00567	1.03749	0.00755609
SLC44A4	0.996023	0.992177	0.999883	0.0434682
APOD	1.00783	1.00209	1.01361	0.00741312
F2RL2	0.865731	0.773592	0.968844	0.0120305
SPP1	1.00108	1.00012	1.00204	0.0272492
PTPRU	1.03533	1.00241	1.06933	0.0351854
CAVIN1	1.00593	1.00129	1.01058	0.012188
RCN3	1.00993	1.00035	1.0196	0.0421208
ALPK3	1.06199	1.02107	1.10455	0.00270029
COLEC12	1.12969	1.02804	1.24141	0.011255
ANO1	1.0299	1.00779	1.05249	0.00779066
C3	1.00207	1.00031	1.00383	0.0209339
GPX3	1.01216	1.00632	1.01804	4.30617e-05
CILP	1.04978	1.002	1.09983	0.0409593
CALB2	1.0461	1.02548	1.06713	9.12472e-06
IGFBP3	1.00432	1.00161	1.00704	0.00176003
RBPMS2	1.05375	1.00771	1.10188	0.0216148
TNNI3	1.1668	1.00617	1.35308	0.0412212
PNMA1	1.03131	1.01093	1.0521	0.00246205
PLIN4	1.01098	1.00162	1.02043	0.0214208
SPARCL1	1.00457	1.00001	1.00916	0.0495629
AOC3	1.01693	1.00152	1.03257	0.0311763
BGN	1.00135	1.00033	1.00238	0.00957578
PTGIS	1.06219	1.02313	1.10275	0.00159984
TPM2	1.00293	1.00067	1.00519	0.0109643
SLC12A2	0.992814	0.986841	0.998823	0.0191615
MROH6	1.0269	1.00812	1.04603	0.0048229
BOK	1.02567	1.00518	1.04658	0.0138345
PODXL	1.02037	1.00891	1.03196	0.00046724
NUDT12	0.927391	0.86368	0.9958	0.0379067
CHGB	1.0048	1.00153	1.00809	0.00405205
FKBP10	1.00769	1.00122	1.01421	0.0198208
NGFR	1.15788	1.0764	1.24552	8.2336e-05
CLU	1.00715	1.00271	1.01161	0.00158715
TWIST1	1.08094	1.01337	1.15302	0.0181168
KRT80	1.01817	1.00198	1.03462	0.0277033
IL17RB	0.965354	0.932506	0.999359	0.045903
ADIPOQ	1.03234	1.00616	1.0592	0.015152
CD36	1.05126	1.01209	1.09195	0.00988244
HAND1	1.0773	1.04496	1.11064	1.6885e-06
SERPING1	1.00971	1.00331	1.01614	0.00289231
EEF1A2	1.02069	1.00439	1.03726	0.0126796
CHPF	1.00487	1.0003	1.00946	0.0366652
SFRP2	1.00212	1.0004	1.00384	0.0156172
GSN	1.00798	1.00223	1.01375	0.00642918
AMH	1.07632	1.02692	1.1281	0.00215419
MGP	1.00639	1.00093	1.01188	0.0218058
LGALS4	0.999219	0.99859	0.999848	0.015023
AGRN	1.01903	1.00674	1.03148	0.00233209
CBX6	1.05479	1.00976	1.10182	0.016568
HSPA1A	1.00751	1.00175	1.01329	0.0104989
FLNA	1.00252	1.00032	1.00473	0.0248359
PER1	1.06062	1.00556	1.11871	0.0304915
TIMP1	1.00106	1.00031	1.00182	0.00582974
MAT1A	1.01111	1.00009	1.02226	0.0481029
EYA2	1.03937	1.00912	1.07053	0.0103917
ARHGEF25	1.45471	1.06513	1.98678	0.0184392
CPXM2	1.0496	1.00408	1.09719	0.0323709
GOLT1A	1.01626	1.00571	1.02692	0.00244754
EPHB2	0.980529	0.965987	0.995289	0.00989806
C7	1.04136	1.00833	1.07547	0.0137159

## Sheet: Supplementary Table 5
Supplementary Table 5. Comparison between this study and 9 studies related to CAFs
Study	Single-cell dataset	Gene set	Machine learning algorithms	Number of validation sets	Meta-cohort	Space transcriptome validation	PMID
This study	yes	CAFs trajectory differential genes	10	3	yes	yes	no
Zheng 2021	yes	CAFs Markers	1	2	no	no	34670584
Chen 2023	no	CAFs Markers	1	1	no	no	36897717
Xu 2021	no	CAFs Markers	1	1	yes	no	34735373
Wang 2023	no	CAFs related genes	1	1	no	no	37144239
Lv 2023	no	CAFs related genes	1	1	no	no	37859738
Zhang 2022	no	CAFs related genes	1	2	no	no	36506313
Zheng 2023	no	CAFs related genes	1	1	no	no	37724904
Wei 2024	no	CAFs related genes	1	1	no	no	38312843
Cai 2024	no	CAFs related genes	1	1	no	no	38590874

## Sheet: Supplementary Table 6
Supplementary Table 6. Risk signature genes in 10 studies related to CAFs
Zheng 2021	Chen 2023	Xu 2021	Wang 2023	Lv 2023	Zhang 2022	Zheng 2023	Wei 2024	Cai 2024
CEBPD	BGN	RCN3	ZNF532	BOC	CYTH3	FGF9	S1PR5	SMOC2
CSRP2	CLEC11A	RETNLB	COLEC12	DACT3	NAV3	PCAT6	AEN	TUBAL3
CXCL1	CRYAB	MMP19		COLEC12	EPHA6	CD36	IL20RB	C2CD4A
HSPB1	SPON2	DACT1			CASS4	TIMP1	FGF9	MAP1B
PPP1R14A	TPM2	OLFM2			SIGLEC1	TERT	OSBPL1A	BMP8A
S100A13	POSTN	SCG2			SLAMF1	CDKN2A	HSF4
SPINK1	CCDC80	TUBB6			MAN1C1	CYP19A1	PCAT6
TIMP1	INHBA	REG4			LAMP5	IL13	FABP4
TIMP2	TAGLN	SLC11A1			NOVA1	SNAI1	KIF15
		SNCG			IGFBP3	BDNF	ZNF792
		TREM2			ADAM8	GPC1	CD1B
		C2orf74			CDC25C	NRG1	GLP2R
		CCL22			ZNF385A	SERPINH1
		CHST3			CADM3	AGER
					TUB	ENO2
					NLGN1
					RCAN2
					SUSD5
					LSAMP
					S1PR3
